# Supplementary material for: Downstream Signaling of Inflammasome Pathway Affects Patients’ Outcome in the Context of Distinct Molecular Breast Cancer Subtypes
Source: Pharmaceuticals (Basel). 2022 May 24;15(6):651. doi: 10.3390/ph15060651 (PMC9229152; doi:10.3390/ph15060651)
Supplement: Supplementary file 1 [file pharmaceuticals-15-00651-s001.zip]

Archive with 1 entries (1 files):
- pharmaceuticals-1686801-supplementary.pdf
